# Supplementary material for: Candidate Glycoprotein Biomarkers for Canine Visceral Hemangiosarcoma and Validation Using Semi-Quantitative Lectin/Immunohistochemical Assays
Source: Vet Sci. 2021 Feb 27;8(3):38. doi: 10.3390/vetsci8030038 (PMC7997418; doi:10.3390/vetsci8030038)
Supplement: Supplementary file 1 [file vetsci-08-00038-s001.zip]

Archive with 1 entries (1 files):
- Supplementary Files_lectin validation manuscript - hbo 21022021.docx
